# Supplementary material for: Efficient Synthesis of Fluorescent Coumarins and Phosphorous-Containing Coumarin-Type Heterocycles via Palladium Catalyzed Cross-Coupling Reactions
Source: Molecules. 2022 Nov 7;27(21):7649. doi: 10.3390/molecules27217649 (PMC9654183; doi:10.3390/molecules27217649)
Supplement: Supplementary file 1 [file molecules-27-07649-s001.zip]

Archive with 2 entries (2 files):
- Supplementary_Materials_revised.pdf
- X-ray_revised.pdf
